# Supplementary material for: Investigating the evolution of the Arctic lineage of canine distemper virus circulating in Italy
Source: Vet Res. 2026 Jul 4;57:121. doi: 10.1186/s13567-026-01801-2 (PMC13333092; doi:10.1186/s13567-026-01801-2)
Supplement: Supplementary file 1 — Additional file 1 Metadata associated with 255 CDV sequences retrieved from NCBI, used for complete genome phylogenetic and recombination analyses. [file 13567_2026_1801_MOESM1_ESM.xlsx]

## Sheet: Data
Accession	Country		Host	Collection date	Sample type	Clinical status	Age	Vaccination
AB462810	Japan			2005	strain 007Lm passaged once in Vero cells; type strain of Canine distemper virus
AB474397	Japan		Canis lupus familiaris	2008	Pulmonary lymphonode
AB475097	Japan		Canis lupus familiaris	2008	Brain
AB475099	Japan		Canis lupus familiaris	2008	Lung
AB476401	Japan		Canis lupus familiaris	2008	Cerebellum
AB476402	Japan		Canis lupus familiaris	2008	Conjunctiva
AB490670	Japan		Canis lupus familiaris
AB490672	Japan		Canis lupus familiaris
AB490674	Japan		Canis lupus familiaris
AB490676	Japan		Canis lupus familiaris
AB490678	Japan		Canis lupus familiaris
AB490679	Japan		Canis lupus familiaris
AB490680	Japan		Canis lupus familiaris
AB490681	Japan		Canis lupus familiaris
AB687720	Japan		Macaca fascicularis	2008	Spleen
AB687721	Japan		Macaca fascicularis	2008	Spleen
AB753775	Japan		Canis lupus familiaris		strain Ac96I passaged in Vero.DogSLAMtag cells
AB753776	Japan		Canis lupus familiaris		strain Ac96I-VDS passaged 8 times through NCI-H358 cells
AB823706	Japan		Canis lupus familiaris		Lymphonode
AB823707	Japan		Canis lupus familiaris	2003	Spleen
AF014953
AF164967
AF305419
AF378705					Small plaque forming variant (OS)
AX453975
AX453976
AY386315			Canis lupus familiaris		Attenuated
AY386316			Canis lupus familiaris		Virulent
AY443350	USA		Procyon lotor	2000	Brain
AY445077	USA		Procyon lotor	1998	Brain
AY466011	USA		Procyon lotor	1998	Brain
AY542312	USA		Procyon lotor	1998	Brain
AY649446	USA		Procyon lotor	2001	Brain
BD432983
BD432984
DI020738
DI035257
EU716337	USA	Chicago	Canis lupus familiaris	2004	Blood lymphocytes
EU726268	China		Neovison vison (mink)		Vero cell lysate
GU138403	Canada		Mustela putorius furo	2009	Cerebrospinal fluid
HM046486	Kazakhstan		Seal	2007
HM063009	Kazakhstan		Neovison vison (mink)	1989
HM852904	China		Macaca mulatta	2008	Lung, Liver
HQ540292	China		Canis lupus familiaris	2007
HQ540293	China		Fox	2006
JN896331	China		Canis lupus familiaris	2010
JN896987	USA		Canis lupus familiaris	1973	Cerebellum
JX681125	China		Fox	2006
KC427278	China		Neovison vison (mink)	2008	Lung
KF640687	USA	Ohio	Canis lupus familiaris	1973	Spleen
KF856711	China	Beijing	Macaca mulatta	2006	Lung
KF914669	Italy	Molise	Canis lupus familiaris	2013	Conjuctival swab
KJ123771	USA		Canis lupus familiaris	2004	Lung
KJ466106	China		Nyctereutes viverrinus	2012	Lung
KJ747371	USA		Fox	2010-2014
KJ747372	USA		Canis lupus familiaris	2010-2014
KJ848781	China		Nyctereutes viverrinus	2014
KJ994343	China		Nyctereutes viverrinus	2013
KM280689	Uruguay		Canis lupus familiaris	2012	Lung
KM926612	China		Mustela putorius	1992
KP677502	China	Xian	Ailuropoda melanoleuca	2015	Pulmonary effusion
KP738610	China		Nyctereutes viverrinus	2014
KP765763	China	Shandong	Fox	2014	Lung
KP765764	China	Liaoning	Fox	2010
KP769803	China		Ailuropoda melanoleuca	2014	Oropharingeal swabs
KP793921	China	Shanxi	Ailuropoda melanoleuca	2014
KU578253	Tanzania		Lycaon pictus	2007
KU578254	Tanzania		Canis aureus	2011
KU578255	Tanzania		Crocuta crocuta	1994
KU578256	Tanzania		Panthera leo	1994
KU578257	Tanzania-Kenya		Canis lupus familiaris	1994
KU666057	USA		Procyon lotor	2012
KX024708	Italy		Meles meles	2015	Lung
KX024709	Italy		Meles meles	2015	Lung
KX347928	China		Canis lupus familiaris	2015
KX434626	Brazil		_	2013	VDST cells
KX499865	China		Vulpes	2015
KX545421	Italy		Fox	2016	Lung
KX709880	China		Canis lupus familiaris	2012	Lung
KX774415	Russia	Khabarovskii	Panthera tigris altaica	2004	brain
KY971528	South Africa		Lycaon pictus	2016
KY971529	South Africa			2016	Vaccine
KY971530	South Africa			2016	Vaccine
KY971531	South Africa			2016	Vaccine
KY971532	South Africa		Crocuta crocuta	2017
LC159587	Viet Nam		Canis lupus familiaris	2014
LC338064	Japan		Canis lupus familiaris
LC342298	Japan		Procyon lotor	2016	Cerebrospinal fluid
MF041963	Ethiopia		Canis simensis	2016
MF437053	Gabon		German Shepherd dog	2015
MF926597	China		Canis lupus familiaris	2016	Serum
MF926599	China		Canis lupus familiaris	2016	Ocular discharge
MF926600	China		Canis lupus familiaris	2016	Ocular discharge
MF926601	China		Canis lupus familiaris	2016	Ocular discharge
MF926602	China		Canis lupus familiaris	2016	Ocular discharge
MF926603	China		Canis lupus familiaris	2017	Ocular discharge
MF926604	China		Canis lupus familiaris	2017	Serum
MH316137	Italy	Molise	Canis lupus	2018	Lung
MH337872	China		Fox	2016
MH349541	Brazil		Canis lupus familiaris	2013
MH362795	Brazil		Canis lupus familiaris	2013	Urine
MH382872	Brazil		Canis lupus familiaris	2013	Urine
MH426739	Brazil		Cerdocyon thous	2014	Blood
MH484613	Brazil		Canis lupus familiaris	2017
MH496772	Thailand		Canis lupus familiaris	2014	Lung
MH496773	Thailand		Canis lupus familiaris	2014	Lung
MH496774	Thailand		Canis lupus familiaris	2014	Lung
MH496775	Thailand		Canis lupus familiaris	2014	Lung
MH496776	Thailand		Canis lupus familiaris	2014	Lung
MH496777	Thailand		Canis lupus familiaris	2014	Lung
MH496778	Thailand		Canis lupus familiaris	2014	Lung
MH496779	Thailand		Canis lupus familiaris	2014	Lung
MK037459	India	Gir district, Gujarat State	Panthera leo	2018	Rectal swab
MK037460	India	Gir district, Gujarat State	Panthera leo	2018	Lung
MK037461	India	Gir district, Gujarat State	Panthera leo	2018	Nasal swab
MK037462	India	Gir district, Gujarat State	Panthera leo	2018	Lung
MK037463	India	Gir district, Gujarat State	Panthera leo	2018	Spleen
MK037464	India	Gir district, Gujarat State	Panthera leo	2018	Rectal swab
MK037465	India	Gir district, Gujarat State	Panthera leo	2018	Oculo-conjuctival swab
MK037466	India	Gir district, Gujarat State	Panthera leo	2018	Tracheal swab
MK037467	India	Gir district, Gujarat State	Panthera leo	2018	Oculo-conjuctival swab
MK037468	India	Gir district, Gujarat State	Panthera leo	2018	Lung
MK037469	India	Gir district, Gujarat State	Panthera leo	2018	Heart
MK408453	China	Liaoning	Neovison vison (mink)	2017	Lung
MK408454	China	Shandong	Neovison vison (mink)	2017	Lung
MK431532	Taiwan		Canis lupus familiaris	2005
MN267060	Germany		Procyon lotor	2015	Lung
MN267061	Germany		Fox	2016	Tonsils
MN267062	Germany		Procyon lotor	2015	Lung
MN267063	Russia	Baikal Sea	Baikal seal	1988	Lung
MN267064	Kazakhstan	Caspian Sea	Caspian seal	2000	Spleen
MN267065	Kazakhstan	Caspian Sea	Caspian seal	2000	Lung
MN267066	Azerbaijan	Caspian Sea	Caspian seal	2000	Lung
MN296413	China		Canis lupus familiaris	2011
MN326827	China		Neovison vison (mink)	2013
MN365662	Argentina		Canis lupus familiaris	2005	Blood mononuclear cells
MN824467	USA	Kentucky	Procyon lotor	2018	Brain
MT012802	Colombia		Canis lupus familiaris	2012	Oculo-conjuctival swab
MT012803	Colombia		Canis lupus familiaris	2017	Oculo-conjuctival swab
MT136705	Tanzania		Crocuta crocuta; subadult	1993	Spleen
MT136706	Tanzania		Crocuta crocuta; subadult	1993	Brain
MT136707	Tanzania		Crocuta crocuta; cub	1994	Spleen
MT136708	Tanzania		Crocuta crocuta; cub	1994	Brain
MT136709	Tanzania		Crocuta crocuta; cub	1994	Brain
MT136710	Tanzania		Crocuta crocuta; fetus	1994	Liver
MT136711	Tanzania		Canis lupus familiaris	1994	Kidney
MT136712	Tanzania		Canis lupus familiaris; adult	1994	Blood clot
MT136713	Tanzania		Canis lupus familiaris; subadult	1994	Buffy coat (Blood)
MT136714	Tanzania		Otocyon megalotis	1994	Spleen
MT136715	Tanzania		Otocyon megalotis	1994	Liver
MT136716	Tanzania		Panthera leo; subadult	1994	Lymphnode
MT136717	Tanzania		Panthera leo; adult	1994	Brain
MT136718	Tanzania		Panthera leo; adult	1994	Lung
MT136719	Tanzania		Panthera leo; subadult	1994	Spleen
MT136720	Tanzania		Panthera leo; cub	1994	Kidney, Heart
MT136721	Tanzania		Panthera leo; cub	1994
MT136722	Tanzania		Panthera leo; subadult	1994	Lymphnode
MT136723	Tanzania		Panthera leo; cub	1994	Lung
MT136724	Tanzania		Panthera leo; subadult	1994	Liver
MT136725	Tanzania		Panthera leo; adult	1994	liver
MT149210	Thailand		Paradoxurus hermaphroditus	2017	Intestine
MT448054	China		Paguma larvata	2019
MT905031	India		Canis lupus familiaris
MT932491	USA		Canis lupus familiaris	2013
MT932492	Tanzania		Canis mesomelas	2006
MT932493	Kenya		Canis mesomelas	2000
MT932494	USA		Canis lupus familiaris	2013
MT932495	USA		Canis lupus familiaris	2013
MT932496	USA		Canis lupus familiaris	2013
MT932497	USA		Canid lupus familiaris	2013
MT932498	USA		Canis lupus familiaris	2012
MT932499	Kenya		Canis lupus familiaris	2000
MT932500	Kenya		Canis lupus familiaris	2000
MT932501	Kenya		Canis mesomelas	2000
MT932502	Kenya		Canis mesomelas	2000
MT932503	Tanzania		Lycaon pictus	2007
MT932504	USA		Panthera leo	1992
MT932505	USA		Procyon lotor	1992
MT932506	USA		Procyon lotor	2013
MT932507	USA		Urocyon cinereoargenteus	2013
MT932508	USA		Procyon lotor	2013
MT932509	USA		Procyon lotor	2013
MT932510	USA		Procyon lotor	2013
MT932511	USA		Panthera pardus	1992
MW020699	China		Canis lupus familiaris	2018	Cotton test swab
MW239877	China		Canis lupus familiaris	2020
MW460905	Brazil		Canis lupus familiaris; male	2019	Nasal swab
MW535267	China	Sichuan	Ailurus fulgens	2018
MW535268	China	Jiangsu	Ailurus fulgens	2019
MW600730	China		Canis lupus familiaris	2020
MW713449	China	Jilin	Canis lupus familiaris	2019
MW876862	India		Indian Jackal	2019
MW980440	China		Canis lupus familiaris	2020
NC_001921
OK557779	Hungary		Vulpes vulpes	2021
OK557780	Hungary		Vulpes vulpes	2021
OK557781	Hungary		Vulpes vulpes	2021
OK557782	Hungary		Vulpes vulpes	2021
OK557783	Hungary		Vulpes vulpes	2021
OK557784	Hungary		Vulpes vulpes	2021
OK557785	Hungary		Vulpes vulpes	2021
OK557786	Hungary		Vulpes vulpes	2021
OK557787	Hungary		Vulpes vulpes	2021
OK557788	Hungary		Vulpes vulpes	2021
OK557789	Hungary		Vulpes vulpes	2021
OK557790	Hungary		Vulpes vulpes	2021
OK557791	Hungary		Vulpes vulpes	2021
OK557792	Hungary		Vulpes vulpes	2021
OK557793	Hungary		Vulpes vulpes	2021
OK557794	Hungary		Vulpes vulpes	2021
OK557795	Hungary		Vulpes vulpes	2021
OK557796	Hungary		Vulpes vulpes	2021
OK557797	Hungary		Vulpes vulpes	2021
OL441592	Australia	Victoria	Mustela putorius furo	2019	Nasal wash
OL441593	Australia	Victoria	Mustela putorius furo	2019	FFPE lung tissue
OL441594.1	Australia	Victoria	Mustela putorius furo	2019	FFPE lung tissue
OL441595	Australia	Victoria	Mustela putorius furo	2019	Brain
OL441596	Australia	Victoria	Mustela putorius furo	2019	FFPEd brain tissue
OL441597	Australia	Victoria	Mustela putorius furo	2019	Nasal discharge
OL441598	Australia	Victoria	Mustela putorius furo	2019	Nasal discharge
OL441599	Australia	Victoria	Mustela putorius furo	2019	Nasal discharge
OL441600	Australia	Victoria	Mustela putorius furo	2019	Nasal discharge
OL441601	Australia	Victoria		2019	Vaccine
OL441602	Australia	Victoria		2019	Vaccine
OL675426	China		Canis lupus familiaris	2020
OM811640	Hungary		Lutra lutra	2006	Lung
ON206669	China		Canis lupus familiaris	2021	Ocular and Nasal discharge
OP209185	Hungary		Mustela eversmannii	2021	Spleen
OP209186	Hungary		Mustela eversmannii	2018	Spleen
OP209187	Hungary		Mustela putorius	2019	Lung
OP209188	Hungary		Martes foina	2020	Spleen
OP209189	Hungary		Martes foina	2007	Spleen
PX734733	Italy	Lombardy	Vulpes_vulpes	2010	Urine
PX734734	Italy	Apulia	Canis lupus familiaris	2006	Urine
PX734735	Italy	Apulia	Canis lupus familiaris	2016	Bloood, Oculo-conjunctival swab	Anorexia, oculo-conjunctival discharge	2 years	No
PX734736	Italy	Apulia	Canis lupus familiaris	2005
PX734737	Italy	Apulia	Canis lupus familiaris	2013	Urine
PX734738	Italy	Apulia	Canis lupus familiaris	2010	Bloood, Oculo-conjunctival swab	Respiratory simptomps, Fever	2 months	Yes
PX734739	Italy	Apulia	Canis lupus familiaris	2005
PX734740	Italy	Apulia	Canis lupus familiaris	2015	blood clot	Anorexia, oculo-conjunctival discharge	4 months	No
PX734741	Italy	Apulia	Canis lupus familiaris	2014	Spleen, Lung		4 months	No
PX734742	Italy	Apulia	Canis lupus familiaris	2008	Oculo-conjunctival swab	Respiratory simptomps, Fever	2 months	Yes
PX734743	Italy	Apulia	Canis lupus familiaris	2015	Oculo-conjunctival swab	Ocular discharge, Fever	4 years	Yes
PX734744	Italy	Apulia	Canis lupus familiaris	2013	Urine
PX734745	Italy	Lombardy	Vulpes vulpes	2009	Lung
PX734746	Italy	Apulia	Canis lupus familiaris	2013	Oculo-conjunctival and nasal swabs	Respiratory and Neurological simptomps, Fever	3 months	No
PX734747	Italy	Apulia	Canis lupus familiaris	2006	Oculo-conjunctival swab
PX734748	Italy	Lombardy	Vulpes vulpes	2009	Urine
PX734749	Italy	Apulia	Canis lupus familiaris	2019	Oculo-conjunctival swabs, urine	Fever	4 months	No
PX734750	Italy	Tuscany	Canis lupus familiaris	2009	Spleen
PX734751	Italy	Apulia	Canis lupus familiaris	2019	Oculo-conjunctival swabs, urine		14 years
PX734752	Italy	Apulia	Canis lupus familiaris	2018	Blood, urine
PX734753	Italy	Apulia	Canis lupus familiaris	2017	Oropharingeal and rectal swabs		2 years
PX734754	Italy	Apulia	Canis lupus familiaris	2011	Lung, urine	Respiratory and Neurological simptomps, Fever	1 years	Yes
PX734755	Italy	Apulia	Canis lupus familiaris	2016	Urine	Ocular discharge, Fever	3 months	No
